# Supplementary material for: Primary Bladder Lymphoma with Extravesical Extension: A Case Report and Literature Review on Prognosis and Clinical Characteristics
Source: J Clin Med. 2024 Jul 25;13(15):4340. doi: 10.3390/jcm13154340 (PMC11313225; doi:10.3390/jcm13154340)
Supplement: Supplementary file 1 [file jcm-13-04340-s001.zip]

Archive with 7 entries (6 files):
- Document S1 - Literature Review Method and Study Selection.pdf
- Table S1 Characteristics of patients with primary bladder lymphoma with perivesical expansion.pdf
- Table S2 PRISMA statement.pdf
- __MACOSX/
- __MACOSX/._Literature Review Method and Study Selection.docx
- __MACOSX/._Table S1 Characteristics of patients with primary bladder lymphoma with perivesical expansion.docx
- __MACOSX/._Table S2 PRISMA statement.pdf
